# Supplementary material for: Quantitative Analysis of Sex-Specific Feminizer (fem) Transcripts During Honey Bee (Apis mellifera) Development
Source: Int J Mol Sci. 2026 Mar 18;27(6):2756. doi: 10.3390/ijms27062756 (PMC13026495; doi:10.3390/ijms27062756)
Supplement: Supplementary file 1 [file ijms-27-02756-s001.zip]

Archive with 1 entries (1 files):
- ijms-4185415-supplementary.pdf
